# Supplementary material for: Integrating Genome-Scale Metabolic Modeling with Machine Learning Improves Gene Essentiality Prediction in Triple-Negative Breast Cancer
Source: Int J Mol Sci. 2026 Jun 3;27(11):5059. doi: 10.3390/ijms27115059 (PMC13256420; doi:10.3390/ijms27115059)
Supplement: Supplementary file 1 [file ijms-27-05059-s001.zip]

Archive with 1 entries (1 files):
- ijms-4273711-supplementary.pdf
